# Supplementary material for: Prevalence and predictors of anemia among six-week-old infants in Kwale County, Kenya: A cross-sectional study
Source: PLOS Glob Public Health. 2024 Mar 29;4(3):e0003062. doi: 10.1371/journal.pgph.0003062 (PMC10980238; doi:10.1371/journal.pgph.0003062)
Supplement: S1 Data — (XLSX) [file pgph.0003062.s001.xlsx]

## Sheet: Minimum dataset
county	subcounty	location	sublocation	village	screening_id	caregiver_age	births_number	hb_mother	gender_scr	birth_weight	gestation	height_screening	hc	weight_mo	weight_inf_scr	wlz_scr	waz_scr	laz_scr	hb_scr	znpp_scr	useofironsupplementsYESNO	noofANCvisits	Education
Kwale	Msambweni	Ukunda	Ukunda	Msikiti nuru	46	29	2	96	Female	3.5	38	55.7	39.8	61.6	4.8	0.15	0.4	0.38	117	86	Yes	3	Primary
Kwale	Msambweni	Ukunda	Ukunda	Kibundani	909	22	1	111	Male	2.9	38	55.5	39.5	59.6	4.9	0.51	0.07	-0.25	93	61
Kwale	Kwale	Mkongani	Mwaluphamba	Pengo	404	26	2		Male	3	38	54.1	38	64.2	5	1.23	0.29	-0.54	105	37
Kwale	Msambweni	Ukunda/Gombato	Ukunda	Mascrape	923	20	2	122	Male	2.7	36	56	37	67.6	4.4	-1.12	-0.75	0.01	88	64
Kwale	Kwale	Mkongani	Mlafyeni	Kajiweni	509	21	2		Male	3.05	38	56	39	53	4.9	0.16	0.19	0.14	129	32
Kwale	Msambweni	Ukunda/Gombato	Diani	Magutu	42	40	4	113	Male	3.8	38	59	37.5	71	5.6	-0.23	0.94	1.34	98	37	No	5	Secondary
Kwale	Kwale	Tsimba Golini	Golini	Kinarini	439	36	4	110	Male	3.1	38	56.3	39	67.6	4.4	-1.34	-0.56	0.36	125	35	Yes	5	Secondary
Kwale	Kwale	Tsimba Golini	Golini	Maramuni	507	21	2	99	Female	2.9	40	53	38	46.6	4.3	0.7	-0.36	-0.93	129	42	Yes	5	Primary
Kwale	Kwale	Mkongani	Mlafyeni	Mirihini	490	21	2		Female	3	38	53.3	37	51.7	4.5	0.98	-0.18	-0.94	125	35
Kwale	Msambweni	Ukunda	Ukunda	Mvindeni	134	36	6	97	Female	3.4	38	56	38	50.3	4.5	-0.75	0.14	0.77	115	49
Kwale	Msambweni	Ramisi	Bomani	Bomani	88	23	3	100	Male	2	38	53	39	45.9	5.1	2.66	0.32	-1.58	103	47
Kwale	Kwale	Mkongani	Mwaluphamba	Burani	435	37	5		Male	3.2	38	58.5	39	47.8	5	-1.29	0.17	1.21	117	35	Yes	3	Primary
Kwale	Msambweni	Ukunda	Ukunda	Magutu	154	31		113	Female	2.8	38	48.5	35	61.9	3.5	1.43	-1.75	-3.09	127	36
Kwale	Kwale	Tsimba Golini	Tsimba	Jeza A	611	19	1	101	Male	2.6	38	56	38	39.6	4.7	-0.33	-0.43	-0.18	123	50
Kwale	Kwale	Mkongani	Mwaluphamba	Burani	532	32	6		Male	3.5	38	55.5	38	79.9	5.3	1.4	0.56	-0.37	131	55	Yes	3	Primary
Kwale	Msambweni	Ukunda	Ukunda	Kona ya musa	972	34	3	88	Female	3.3	36	53	37.5	54.9	4.9	2.06	0.78	-0.75	126	37	Yes	4	Secondary
Kwale	Msambweni	Ramisi	Vingujini	Vidungeni	283	39	8	109	Male	2.7	38	52.5	35.5	50.7	4.3	1.15	-1.04	-1.9	100	75
Kwale	Kwale	Waa	Waa	Denyenye	808	19	1	110	Female	3.16	38	55	38.4	49	4.9	0.8	0.51	-0.03	128	48	Yes	4	Primary
Kwale	Kwale	Tsimba Golini	Golini	Akalani	564	39	9	100	Male	3.5	38	55	38	53.7	4.5	-0.12	-0.58	-0.5	129	38	Yes	6	Primary
Kwale	Msambweni	Ramisi	Vingujini	Vidubini	53	34	5		Male	3.8	38	59.8	39.2	70.3	4.1	-4.5	-1.33	1.88	113	34
Kwale	Kwale	Tsimba Golini	Golini	Jeza B	307	24	1	122	Female	5.2	38	59.9	38	80	6	0.28	2.11	2.49	133	57	Yes	5	Post-secondary
Kwale	Kwale	Waa	Waa	Kombani	655	21	2	128	Female	3	37	54	39	73.5	4.8	1.21	0.57	-0.3	141	40	Yes	5	Primary
Kwale	Msambweni	Ramisi	Kingwede shirazi	Munje	1002	20	1	114	Male	2.7	38	53	37	52.3	4.5	1.31	-0.39	-1.33	117	55
Kwale	Kwale	Mkongani	Mlafyeni	Pande	652	43	9	116	Male	3.2	39	60.3	39	60.3	5.2	1.46	0.65	-0.32	131	49
Kwale	Msambweni	Ukunda	Ukunda	Darling	273	29	3	106	Male	2.5	38	53	36.5	79.8	4.3	0.8	-0.98	-1.58	100	57
Kwale	Msambweni	Ukunda/Gombato	Mkwakwani	Mkwakwani	25	38	4	125	Female	4.2	38	56.5	39	68.4	6	2.03	2.21	0.9	130	30
Kwale	Msambweni	Ramisi	Msambweni	Mafisini	993	20	2	117	Male	3.9	38	54.5	39	48.2	4.6	0.49	-0.29	-0.63	132	45
Kwale	Kwale	Mkongani	Mlafyeni	Pande	520	31	7		Male	3	39	55.1	39	50.7	4.4	-0.46	-0.98	-0.7	104	54	Yes	5	None
Kwale	Msambweni	Ramisi	Bomani	Bomani	26	20	2	89	Female		38	53	35.5	52.5	4.5	1.18	-0.02	-0.93	108	62	Yes	5	Primary
Kwale	Msambweni	Ukunda	Magutu	Millenium	82	30	3	90	Male	3.9	38	57	39.5	62.4	5.9	1.62	1.65	0.65	159	23
Kwale	Kwale	Tsimba Golini	Golini	Lunguma	506	18	1		Female	3	38	54.2	39	55.8	4	-0.91	-1.58	-1.03	110	30
Kwale	Kwale	Mkongani	Mwaluphamba	Sagalato	575	40	6	104	Male	3	38	55	38	57	5	1.09	0.17	-0.56	131	41
Kwale	Msambweni	Ukunda	Ukunda	Kibundani	59	30	2	139	Female	3.4	38	55	36	79.2	4.6	0.12	0.09	0.03	103	37	Yes	5	Primary
Kwale	Kwale	Tsimba Golini	Golini	Jeza B	466	24	1			2.9	38	55	38	45.2	3.9	-1.74	-1.34	-0.2	113	30	Yes	4	Post-secondary
Kwale	Kwale	Mkongani	Mlafyeni	Pande	496	30	3		Male	3.3	38	57	37.5	60.4	4.4	-1.85	-0.62	0.65	160	55
Kwale	Msambweni	Ramisi	Vingujini	Milalani	247	26	3	115	Female	2.4	38	55.2	36	64.8	4.5	-1.25	0.14	0.36	148	43
Kwale	Msambweni	Kinondo	Kinondo	Mwabungo	983	34	5	105	Female	3	37	53.5	37	39.8	4.6	1.09	0.19	-0.62	147	37	Yes	4	Primary
Kwale	Kwale	Tsimba Golini	Kundutsi	Vidorini	323	17	1	81	Male	3	38	54.3	38.9	50	4.7	0.88	-0.48	-1.11	128	34
Kwale	Msambweni	Ukunda	Ukunda	Kibundani	933	23	2	116	Male	3.5	38	57	39	55.4	5.4	0.61	0.95	0.65	111	56	Yes	5	Primary
Kwale	Kwale	Mkongani	Mwaluphamba	Kajiweni	662	20	2		Male	3.06	37	55	37	49.8	5.4	1.94	0.77	-0.56	123	44
Kwale	Kwale	Tsimba Golini	Golini	CDF	432			100	Female	2.9	39	54	39	70.6	4.4	0.28	-0.35	-0.59	123	38
Kwale	Kwale	Tsimba Golini	Golini	Jeza A	555	24	3		Female	3	38	55	39	54	4.2	-0.89	-0.64	-0.03	98	68
Kwale	Msambweni	Ramisi	Vingujini	Kingwede	224	24	3	83	Female	2	32	49	36	60.1	3.7	1.7	-1.4	-2.89	119	45
Kwale	Msambweni	Ukunda	Ukunda	GFC	264	22	2	123	Female	3.5	38	57	37	82.2	4.9	-0.41	0.67	1.15	115	38
Kwale	Msambweni	Ramisi	Milalani	Milalani	126	26	3	102	Male		38	56.2	39.6	73.7	5.3	0.93	0.62	0.05	124	42
Kwale	Kwale	Mkongani	Mwaluphamba	Pande	471	21	2		Male	2.6	36	55	37	50.1	4.4	-0.38	-1.04	-0.81	112	41
Kwale	Kwale	Tsimba Golini	Tsimba	Kimya	739	38	9	105	Female	2.5	39	55	37.5	44.9	4.4	-0.37	-0.14	0.14	124	50
Kwale	Msambweni	Kinondo	Kinondo	Colorado	271	39	5	96	Female	2.9	38	56	35.5	52.4	4.2	-1.92	-0.59	0.83	133	43	Yes	5	Primary
Kwale	Msambweni	Ukunda/Gombato	Ukunda	Magutu	30	24	2	102	Female	3.5	38	59	39.5	63.4	5.8	0.35	1.9	2.1	115	53
Kwale	Kwale	Tsimba Golini	Tsimba	Mwabuga	639	27	1	100	Male	3.4	36	58	37.5	65.2	4.5	-2.28	-0.52	1.09	144	45	Yes	3	Post-secondary
Kwale	Kwale	Mkongani	Mlafyeni	Burani	620	27	7	111	Male	3	38	53.5	37.7	56.5	4.7	1.44	-0.43	-1.45	119	48
Kwale	Msambweni	Ramisi	Pongwe	Kanana	976	31	5	133	Female	3.68	40	52.7	37	84.3	4.2	0.64	-0.37	-0.9	132	37	Yes	4	Post-secondary
Kwale	Kwale	Waa	Ngombeni	Zibani	553	42	7		Male	2.8	38	55	39	44.5	4.1	-1.23	-1.27	-0.5	117	46
Kwale	Msambweni	Ukunda/Gombato	Diani	Kibundani	115	27	2	88	Male	2.8	38	52.2	35	59.6	4.2	0.61	-1.16	-1.63	104	50	Yes	3	Primary
Kwale	Msambweni	Ukunda	Ukunda	Kona ya musa	135	43	5	121	Female	3	38	56	38	60.1	5.8	1.97	2	0.71	119	39
Kwale	Msambweni	Ukunda	Ukunda	Mikungumiwili	930	23	1	93	Female	3.7	38	54.7	38.5	55.9	5.5	2.19	1.6	0.05	110	54
Kwale	Msambweni	Ramisi	Vingujini	Vingujini	263	27	2	118	Female	3.2	38	55.5	37.4	66.9	5.2	1.13	1.12	0.39	128	42
Kwale	Kwale	Mkongani	Mlafyeni	Dzanikeni	636	36	6		Male	2.75	38	53.4	38	51.2	4.4	0.78	-0.69	-1.25	114	47
Kwale	Kwale	Tsimba Golini	Golini	Jeza A	360	40	7	112	Male	3.2	38	56	38.8	55	4.3	-1.4	-0.98	-0.06	107	36
Kwale	Kwale	Mkongani	Mlafyeni	Burani	522	26	2	108	Female	3	38	55.3	37	60.8	4.2	-1.09	-0.64	0.12	109	54
Kwale	Kwale	Mkongani	Mwaluphamba	Pengo	623	23	3	105	Female	2.7	38	55	37	57	4.2	-0.89	-0.37	0.26	122	44
Kwale	Msambweni	Ramisi	Vingujini	Tumbe	985	30	3	114	Female	2.9	39	54.2	37	47.8	4	-0.91	-1.05	-0.49	127	34
Kwale	Kwale	Tsimba Golini	Golini	Nyando	426	25	5		Female	2.6	38	55	39	51.4	4.6	0.12	0.19	0.14	134	27	Yes	5	Primary
Kwale	Kwale	Tsimba Golini	Tsimba	Culture	585	32	2	97	Female	2.8	38	54	38	66.3	3.9	-1.06	-1.24	-0.59	130	50	Yes	4	Secondary
Kwale	Kwale	Tsimba Golini	Golini	Mwanzwani	484	33	4	114	Female	2.5	38	56	39	61.3	4.3	-1.27	-0.31	0.65	117	42
Kwale	Kwale	Tsimba Golini	Golini	Chimya	485	39	4	112	Female	3.8	39	56.2	39	58.4	4.8	-0.22	0.16	0.37	121	41
Kwale	Msambweni	Ukunda	Diani	Scheme	45	28	2	110	Male	3.1	36	56	37.3	65.8	5	0.39	0.41	0.2	92	36	Yes	3	Primary
Kwale	Kwale	Mkongani	Burani	Mwele	517	19	1		Female	3.65	38	55.5	38	70.4	4.6	-0.2	0.09	0.28	120	47
Kwale	Kwale	Mkongani	Mlafyeni	Kibarani	603	22	3	104	Male	3.7	38	55	39	50.6	4.6	0.14	-0.59	-0.69	124	56
Kwale	Kwale	Tsimba Golini	Golini	Lunguma	394	29	3	106	Female	3.4	37	52	38.5	49.9	4.1	0.85	-0.66	-1.37	111	30
Kwale	Msambweni	Ukunda	Ukunda	Magutu	927	27	3	133	Male	2.6	38	52	39	70.1	3.9	0.31	-0.79	-1.14	133	54	Yes	7	Primary
Kwale	Msambweni	Ramisi	Vingujini	Bomani	223	23	2	86	Male	2.9	40	53	38	47.5	4	-0.09	-0.95	-0.98	128	42	Yes	5	Primary
Kwale	Kwale	Mkongani	Mwaluphamba	Kibuyuni	579	32	7		Male	3.4	38	54	38	52.8	4.5	0.6	-0.64	-1.07	131	39
Kwale	Kwale	Tsimba Golini	Golini	Jeza B	756	34	4	112	Male	3.6	38	54.5	38.2	56.6	4.7	0.74	-0.19	-0.69	155	33	Yes	3	Primary
Kwale	Kwale	Waa	Ngombeni	Zibani	557	22	3	97	Female	2.605	38	52.5	38	39.4	3.9	-0.03	-1.02	-1.12	114	45
Kwale	Kwale	Mkongani	Mwaluphamba	Pande	701	20	1	114	Female	2.44	38	50	36	48	4	1.89	-0.73	-2.27	129	54
Kwale	Kwale	Mkongani	Mlafyeni	Mafusi	542	30	4	79	Female	2.7	38	52.2	37	42.8	4	0.45	-0.89	-1.33	120	51
Kwale	Msambweni	Ukunda	Kinondo	Makongeni	295	36	3	89	Male	3.8	38	55	39	63.7	5.6	2.34	0.88	-0.75	94	90
Kwale	Kwale	Tsimba Golini	Golini	Gopha	383	23	1	111	Female	2.4	39	53	37.6	50.2	4	-0.09	-0.84	-0.87	113	27	Yes	5	Secondary
Kwale	Msambweni	Ukunda/Gombato	Diani	Mwamambi	268	25	2	107	Male	3.3	38	56.4	37.6	52.2	4.6	-0.87	-0.41	0.21	127	45	Yes	4	Secondary
Kwale	Kwale	Mkongani	Mlafyeni	Mbadzi	665	25	2	132	Female	3.5	38	54	38	58.9	4.3	0.03	-0.36	-0.42	147	47
Kwale	Msambweni	Ukunda	Ukunda	Kona ya musa	138	31	2	110	Male	3.9	42	59	39	85.2	6.1	0.78	1.86	1.6	118	57
Kwale	Msambweni	Ukunda	Ukunda	Bongwe	921	30	3	111	Male	2.6	36	52	38	70.2	3.7	-0.19	-1.96	-1.96	122	61
Kwale	Msambweni	Ukunda/Gombato	Diani	Mvindeni	80	22	1	111	Male	3.5	38	54.6	38.5	47.8	4.9	1.14	-0.16	-0.95	141	27
Kwale	Kwale	Tsimba Golini	Golini	Jeza A	379	29	1	90	Male	3.2	38	55.5	38	50	4.2	-1.31	-1.03	-0.18	140	29
Kwale	Kwale	Tsimba Golini	Golini	Ziwani	731	27	3	98	Male	3.2	36	54	38	51.7	4.4	0.35	-0.56	-0.82	131	43
Kwale	Kwale	Mkongani	Mlafyeni	Kibarani	754	33	3	106	Male	2.935	38	56	39	41.6	6	2.44	1.61	-0.06	105	66
Kwale	Kwale	Waa	Waa	Kombani central	793	27	1	117	Female	3	40	55	37.9	63.6	4.2	-0.89	-0.42	0.2	144	43	Yes	5	Post-secondary
Kwale	Kwale	Mkongani	Mlafyeni	Mtsangatamu	561	26	2		Female	2.9	38	55.3	37	47.7	4.1	-1.36	-0.49	0.47	137	39	Yes	8	None
Kwale	Kwale	Mkongani	Mlafyeni	Burani	733	26	3	77	Female	2.6	38	54	37.5	66	4.3	0.03	-0.47	-0.54	135	40	Yes	2	Primary
Kwale	Msambweni	Ramisi	Msambweni	Madongoni	1001	42	8	117	Male	2.4	38	52	36.3	57.3	4	0.69	-1.52	-2.09	119	43	Yes	3	Primary
Kwale	Kwale	Tsimba Golini	Kundutsi	Vuga	672	30	3	131	Male	3	38	55	36	75.5	4	1.53	-1.33	-0.37	100	62
Kwale	Msambweni	Ramisi	Vingujini	Bomani	924	24	1	110	Male	3.1	38	56	37	64.5	4	-2.29	-1.33	0.14	170	39	Yes	5	Post-secondary
Kwale	Kwale	Tsimba Golini	Golini	Ganze	510	28	3		Female	3.2	38	54.1	37	70.7	5	1.58	0.93	-0.19	132	35
Kwale	Msambweni	Ukunda	Ukunda	Mbuwani	911	27	2	99	Female	2.9	40	51.1	37	63.3	5	3.08	0.82	-1.53	119	45	Yes	4	Primary
Kwale	Msambweni	Ramisi	Vingujini	Kisimachande	152	29	3	90	Female	3.6	38	54.5	38	49.4	4.9	1.12	0.61	-0.17	145	36
Kwale	Msambweni	Ukunda	Ukunda	GFC	942	22	1	109	Female	2.7	38	52	37.5	50	3.5	-0.89	-1.69	-1.26	130	48
Kwale	Msambweni	Ukunda	Ibiza	Brazil	123	27	1	113	Male	3	38	55	35	62.6	5.3	1.74	0.62	-0.56	110	33	Yes	4	Primary
Kwale	Msambweni	Ukunda	Ukunda	Mwamambi	265	26	2	106	Male	3.7	38	56.5	37.6	61.6	5.9	1.94	1.36	0.07	128	42
Kwale	Msambweni	Ukunda	Ukunda	Kona ya musa	162	26	1	129	Male	2.6	38	50.2	38	43.5	4.1	2.14	-1.15	-2.82	106	46
Kwale	Msambweni	Ramisi	Vingujini	Sawasawa	987	22	2	115	Male	2.6	38	53.5	37	47.5	4.8	1.67	-0.26	-1.45	124	50
Kwale	Kwale	Mkongani	Mlafyeni	Kajiweni	541	32	8		Female	2.8	38	55.1	37	53.3	4.1	-1.23	-0.87	-0.04	111	35
Kwale	Kwale	Mkongani	Mlafyeni	Mwamtobo	785	26	3	111	Male	3.1	38	53	37.5	46.5	4.5	1.31	-0.45	-1.39	153	47	Yes	4	Primary
Kwale	Msambweni	Ukunda/Gombato	Ukunda	Kibundani	227	32	4	130	Female	2.9	36	54	37.6	58.9	4.4	0.28	-0.35	-0.59	106	56
Kwale	Msambweni	Ukunda/Gombato	Diani	Kona ya musa	113	29	3	126	Male	3	38	56	36	68.2	4.9	-0.33	0.13	0.43	122	32	Yes	5	Primary
Kwale	Kwale	Mkongani	Mlafyeni	Burani	598	22	6	111	Male	3.1	38	52	39	52.9	4	0.69	-1.39	-1.96	131	35
Kwale	Msambweni	Ramisi	Mwisho wa shamba	Mabatani	156	21	4	120	Female	2.4	38	51	36	44.4	3.5	-0.2	-1.97	-2.05	108	81
Kwale	Msambweni	Ukunda	Ukunda	Valencia	962	29	3	98	Female	3.1	38	53.2	36.5	64.4	4.4	0.81	0.03	-0.59	102	50
Kwale	Kwale	Tsimba Golini	Kundutsi	Magombani	387	36	5		Male	2.9	38	56	37.3	44	4.1	-1.99	-1.08	0.2	118	26
Kwale	Kwale	Tsimba Golini	Golini	Jeza A	680	32	2	112	Female	3.425	38	55	38	94	5	1.02	0.76	0.08	127	51	Yes	4	Post-secondary
Kwale	Msambweni	Ukunda	Diani	Markaz	261	27	3	127	Male	3.2	36	56.5	39	64.3	5.2	0.51	0.53	0.26	125	40	Yes	5	Primary
Kwale	Kwale	Waa	Ngombeni	Zibani	706	20	2		Female	3	38	54	37.7	57.5	5.4	2.43	1.3	-0.48	138	35	Yes	4	Secondary
Kwale	Kwale	Mkongani	Mwaluphamba	Muyugutu	475	30	5		Female	2.8	38	54.3	38	56.7	4.4	0.09	-0.6	-0.71	126	35
Kwale	Msambweni	Ukunda	Ukunda	Bongwe	132	26	4	123	Male	3.1	38	52	37	78.1	4.6	2.21	-0.47	-2.09	114	34
Kwale	Kwale	Tsimba Golini	Tsimba	Guguni	372	32	4		Male	3	38	57	38	60	5	-0.29	0.35	0.65	128	28
Kwale	Kwale	Mkongani	Mwaluphamba	Mafusi	504	25	4		Male	3	38	53.6	38	58.4	4.1	-0.17	-1.15	-1.09	108	38
Kwale	Msambweni	Ukunda/Gombato	Ukunda	Magutu	901	19	1	113	Female	2.6	36	55	39	52	4.6	0.12	0.03	-0.03	111	56
Kwale	Msambweni	Ukunda	Ukunda	Ratinga	988	25	3	111	Female	2.2	38	49.5	36.6	51.6	3.9	1.94	-1.13	-2.75	89	58
Kwale	Kwale	Mkongani	Mwaluphamba	Burani	778	29	4		Female	2.8	38	54	36	49.6	4	-0.77	-1	-0.54	126	45
Kwale	Msambweni	Ukunda	Ukunda	Msikiti nuru	109	25	1	120	Female	3	38	53.4	37.5	68.7	4.7	1.38	0.19	-0.84	128	24
Kwale	Kwale	Mkongani	Mlafyeni	Pangabweni	776	26	2	92	Female	2.7	37	52	37.5	56.4	4.2	1.23	-1.09	-2.03	128	50	Yes	3	Primary
Kwale	Msambweni	Ukunda	Ukunda	Magutu	996	26	2	122	Male	3.7	38	53	38	77.5	4.6	1.55	-0.29	-1.39	133	74
Kwale	Kwale	Mkongani	Mlafyeni	Mwele	443	22	2	109	Female	3.5	38	56	39	63.5	5.4	1.23	1.51	0.77	124	31
Kwale	Kwale	Tsimba Golini	Golini	Culture	529	24	1	134	Female	3.5	38	57	39	61.1	5.6	1.04	1.47	0.92	148	31
Kwale	Msambweni	Ukunda	Mvindeni	Umoja	246	20	1	121	Male	3.1	38	57.5	37	67.5	4.7	-1.39	-0.06	0.97	125	41	Yes	5	Secondary
Kwale	Msambweni	Kinondo	Kinondo	Mwaweche	52	40	4		Male	2.7	38	55	38	63.5	4.6	0.14	-0.35	-0.44	87	47	Yes	4	Post-secondary
Kwale	Kwale	Tsimba Golini	Golini	Hakalani	345	30	5	114	Male	3.9	38	53.5	37.7	48.8	6.1	4.37	1.62	-1.45	103	32	No	5	Primary
Kwale	Msambweni	Ukunda	Ukunda	Ukunda scheme	256	43	7	100	Female	3.1	38	49.6	37.6	66.3	3.9	1.99	-1.45	-3.06	134	40
Kwale	Msambweni	Ukunda	Diani	Markaz	151	25	1	99	Female	3.4	39	56	39	78.5	5.3	1.03	1.15	0.53	127	45
Kwale	Msambweni	Ramisi	Msambweni	Milalani	982	41	5	102	Male	4	38	57	37.5	77.1	5.2	0.17	0.36	0.32	130	53
Kwale	Msambweni	Ramisi	Vingujini	Mabatani	193	25	3	105	Female	3	37	51.6	36.5	54	3.4	-0.94	-1.89	-1.46	126	44
Kinondo	Msambweni	Kinondo	Magaoni	Majikuko	144	39	8	99	Male	3.2	36	55.5	38	46.9	3.9	-1.03	-0.92	-0.25	162	33	Yes	4	Primary
Kwale	Msambweni	Ukunda	Diani	Numbers	153	21	1	140	Male	3.3	40	56	35	56	6.5	-0.33	-0.25	0.01	122	44
Kwale	Msambweni	Ramisi	Vingujini	Kisimachande	298	21	1	123	Male	2.7	38	51.4	37.5	53.8	3.9	0.82	-1.52	-2.21	125	45	Yes	5	Post-secondary
Kwale	Kwale	Waa	Ngombeni	Zibani	697	42	4	99	Female	3.2	38	55	38	58	4.4	-0.37	-0.08	0.2	139	52	Yes	4	Primary
Kwale	Kwale	Tsimba Golini	Golini	Kinarini	355	30	2		Male	3	39	53.4	37	60.1	4.9	1.96	-0.38	-1.8	113	39	Yes	4	Secondary
Kwale	Msambweni	Ramisi	Bomani	Deteni	124	18	1	76	Male	2.9	38	53	37	46.8	4.1	0.27	-1.4	-1.64	127	30
Kwale	Kwale	Tsimba Golini	Tsimba	Vuga	497	33	2		Female	2.2	37	53.5	36.5	50	4.1	-0.16	-0.66	-0.62	128	36
Kwale	Msambweni	Ukunda	Diani	Umoja	212	22	1		Male	2.2	38	49.9	36.5	75.4	3.7	1.24	-1.83	-2.91	141	51	Yes	6	Post-secondary
Kwale	Msambweni	Ukunda	Ukunda	Mwamambi	104	38	3	73	Female	3.2	38	52.4	37	67.6	5	2.64	0.82	-1.17	119	41
Kwale	Kwale	Mkongani	Mwaluphamba	Mtsangatamu	567	32	6		Female	2.6	38	54	39	50.1	3.9	-1.06	-1.13	-0.48	129	46	Yes	7	None
Kwale	Msambweni	Ukunda/Gombato	Ukunda	Magutu	936	23	2	97	Female	2.9	38	56	38.5	47.7	5.1	0.62	1.02	0.71	117	46	Yes	4	Secondary
Kwale	Msambweni	Ukunda	Diani	Mwamambi	116	34	1	103	Male	2.9	38	55.4	39	55.8	5.8	2	1.28	-0.07	101	38
Kwale	Kwale	Waa	Kombani	Mwamambi	393	33	4		Male	3.5	38	55	38	61	5.3	1.74	0.56	-0.63	147	30	Yes	6	None
Kwale	Kwale	Tsimba Golini	Golini	Karanja	783	32	2	109	Female	3.9	37	54	38	80	4.7	0.99	0.52	-0.19	146	44	Yes	4	Secondary
Kwale	Msambweni	Ramisi	Vingujini	Bomani	919	30	2	132	Male	4.9	40	56.2	39	88.1	5.3	0.93	0.74	0.17	96	72
Kwale	Kwale	Mkongani	Mlafyeni	Pande	494	21	2	106	Female	3	38	53	36	52	4.2	0.44	-0.42	-0.81	105	42	Yes	5	Primary
Kwale	Kwale	Mkongani	Mwaluphamba	Pande	356	30	4		Male	3.5	38	55	37	57.6	4.7	0.38	-0.43	-0.69	116	22
Kwale	Msambweni	Ramisi	Msambweni	Munje	995	34	4	118	Female	2.8	38	56	36.5	64.2	4.8	-0.04	0.4	0.53	103	77	Yes	5	Primary
Kwale	Msambweni	Ukunda	Ukunda	Millenium	43	35	6	117	Male	3	38	56.5	38.5	57.7	4.8	-0.43	0.1	0.46	107	36	Yes	4	Primary
Kwale	Msambweni	Ukunda	Ukunda	Magutu	163	19	1	111	Male	2.8	38	56	37	62.8	4.8	-0.08	0.23	0.34	128	40	Yes	5	None
Kwale	Msambweni	Kinondo	Kinondo	Muhaka	71	31	5	97	Male	2.8	38	54.5	37.8	59.9	5.6				107	36
Kwale	Kwale	Tsimba Golini	Golini	Jeza A	807	29	4	112	Female	3.1	38	56	37	85	4.7	-0.27	0.25	0.53	118	55
Kwale	Kwale	Tsimba Golini	Golini	Jeza B	798	32	7	111	Female	3.2	36	57	39	82.8	5.3	0.45	1.1	0.97	134	65	Yes	3	Post-secondary
Kwale	Msambweni	Ramisi	Vingujini	Kisimachande	231	22	1	92	Female	3	38	50	36	63.1	4.4	2.85	-0.24	-2.49	146	35
Kwale	Kwale	Tsimba Golini	Golini	Mwabuga	614	31	3	135	Female	3.485	36	53	37	51.5	4.2	0.44	-0.48	-0.87	158	33
Kwale	Msambweni	Ukunda/Gombato	Ukunda	Mwamambi	980	30	3	116	Male	3	38	57	39.5	73.5	5	-0.29	0.17	0.45	108	52
Kwale	Kwale	Mkongani	Mwaluphamba	Kibarani	558	32	5		Male	3.4	38	56	36	59.4	5.3	1.06	0.56	-0.12	110	68
Kwale	Kwale	Tsimba Golini	Golini	Mwabuga	629	32	5	83	Male	3.75	36	54	36.5	64.2	4.4	0.35	-0.81	-1.07	151	31
Kwale	Kwale	Mkongani	Mlafyeni	Pande	640	19	1		Male	2.4	38	54.7	38	49	5.2	1.73	0.65	-0.52	116	53
Kwale	Msambweni	Ramisi	Vingujini	Vingujini	978	28	5	125	Male	2.9	40	57.5	38.5	80.1	5.8	1.11	1.39	0.77	148	68
Kwale	Kwale	Tsimba Golini	Kundutsi	Vuga	410	35	3		Female	2.8	37	56	39	88.7	4.9	0.19	0.72	0.71	116	51
Kwale	Kwale	Tsimba Golini	Golini	Vuga	777	27	2	106	Male	3.06	38	52.1	37.5	39.8	4	0.62	-1.2	-1.72	136	51
Kwale	Msambweni	Ukunda	Ukunda	Mvindeni	907	19	1	118	Male	2.8	36	55	37.5	53.8	4.6	0.14	-0.41	-0.5	117	42	Yes	4	Primary
Kwale	Msambweni	Kinondo	Kinondo	Kilole	128	34	6	99	Male		38	58	39	57.7	5.7	0.6	1.25	1.03	98	55
Kwale	Kwale	Tsimba Golini	Golini	Chimya	748	21	2	110	Male	2.8	39	54.5	36.8	45.3	4.3	-0.29	-1.1	-0.94	110	44
Kwale	Msambweni	Ukunda	Diani	Mkwakwani	69	30	1	101	Male	2.8	36	59	37	52.5	5.3				102	43	Yes	4	Post-secondary
Kwale	Msambweni	Ukunda	Diani	Markaz	951	30	5	94	Male	2.3	39	53.9	39	42.9	4.1	-0.4	-1.02	-0.8	121	47
Kwale	Kwale	Tsimba Golini	Golini	Kinarini	335	26	3	103	Female	4.2	38	55.1	36.9	87.1	5	0.96	0.82	0.19	115	36	Yes	4	Primary
Kwale	Msambweni	Ramisi	Munje	Dzovuni	24	22	2	95	Male	3.6	37	57	39.5	52.4	5.6	1.03	1	0.39	118	30
Kwale	Msambweni	Ramisi	Msambweni	Mwaembe	262	28	1	90	Male	2.5	38	52.2	37.5	62.2	4.4	1.61	-0.81	-1.99	96	72	Yes	5	Secondary
Kwale	Msambweni	Ukunda	Ukunda	Magutu	905	24	3	110	Male	3.6	38	56	39	71.6	4.3	-1.4	-1.04	-0.12	121	47	Yes	5	Secondary
Kwale	Kwale	Tsimba Golini	Golini	Lunguma	478	22	2	125	Male	3	39	55	39	61.6	4.8	0.63	-0.15	-0.56	97	66
Kwale	Msambweni	Ukunda/Gombato	Diani	Mwaroni	974	27	2	137	Male	2.6	38	53.5	35	59.8	4.2	0.18	-1.28	-1.45	107	55
Kwale	Msambweni	Ukunda/Gombato	Diani	Millenium	94	23	1	122	Female	3.3	38	55.8	38	76.1	5.3	1.15	1.21	0.49	109	31
Kwale	Kwale	Tsimba Golini	Tsimba	Vidorini	766	18	1		Male	2.655	36	54.6	36	54.6	4	-1.22	-1.27	-0.51	133	41	Yes	3	Primary
Kwale	Kwale	Tsimba Golini	Golini	Kibuyuni	336	26	3	93	Male	3	38	53.5	35.6	49.6	4.4	0.71	-0.75	-1.26	117	35
Kwale	Msambweni	Ukunda	Ukunda	Magutu	148	28	2	111	Male	2.7	40	53.5	38.5	51.5	4.5	0.96	-0.45	-1.14	93	83
Kwale	Msambweni	Ukunda	Ukunda	Magutu	11	38	4	70	Male	3.5	38	56.4	39	59.4	4.9	-0.12	0.19	0.34	108	43
Kwale	Msambweni	Ramisi	Kingwede	Kingwede	14	32	1	90	Male	3.1	36	55	38.2	50.7	4.5				114	34	Yes	7	Post-secondary
Kwale	Msambweni	Ukunda	Ukunda	Mascrape	179	33	2	111	Female	3.7	36	58.5	38.5	96.2	5.2	-0.59	1.01	1.79	119	37	Yes	4	Primary
Kwale	Msambweni	Kinondo	Kinondo	Manyatini	948	18	2	96	Female	2.9	38	54	37	49.2	4.4	0.28	-0.08	-0.3	152	37	Yes	4	Secondary
Kwale	Msambweni	Ukunda	Ukunda	Kibundani	994	32	2	91	Female	3.7	38	55	38.5	43.4	4.3	-0.63	-0.25	0.2	160	35	Yes	6	Secondary
Kwale	Kwale	Mkongani	Mwaluphamba	Mwalolo	651	24	3	96	Female	3	38	54	37.5	58.1	4.7	0.99	0.46	-0.25	125	45	Yes	3	Primary
Kwale	Msambweni	Ukunda/Gombato	Diani	Mwamambi	287	20	1	100	Female	3	38	55.2	38	78	5.1	1.1	0.97	0.24	128	48	Yes	5	Primary
Kwale	Kwale	Tsimba Golini	Golini	Vuga	608	23	2	112	Female	3.5	37	56	38	67.3	5.1	0.62	0.86	0.53	120	39	Yes	6	Primary
Kwale	Kwale	Waa	Ngombeni	Pungu	719	25	4	108	Male	3.1	38	55	38.5	45.4	5.7	2.53	1.14	-0.63	121	47	Yes	3	Primary
Kwale	Msambweni	Ukunda	Ukunda	Markaz	946	29	5	94	Male	2.3	38	51.5	37	43.6	4.5	2.3	0.15	-1.56	123	46	Yes	5	Primary
Kwale	Kwale	Tsimba Golini	Golini	Godoni	392	23	1	84	Female	2.465	38	53	38	44.6	3.7	-0.96	-1.4	-0.87	102	48	Yes	3	Post-secondary
Kwale	Msambweni	Ukunda	Ukunda	Mkwakwani	290	21	2	100	Male	3	38	54.9	38.5	55.6	4.3	-0.58	-0.98	-0.62	153	35	Yes	4	Secondary
Kwale	Msambweni	Ukunda	Ukunda	Msikiti nuru	136	32	3	101	Female	2.8	38	55	36.5	57.6	4.9	0.8	0.72	0.2	111	37	Yes	3	Secondary
Kwale	Msambweni	Ramisi	Msambweni	Vidungeni	81	33	4	99	Female	2	38	49.5	36	66.6	4.5	3.41	-0.13	-2.8	98	67
Kwale	Kwale	Tsimba Golini	Kundutsi	Mwangoni	492	33	5	86	Male	3.1		53.5	37	52.7	4.3	0.45	-0.79	-1.14	137	23	Yes	5	Primary
Kwale	Msambweni	Ukunda	Diani	Magutu	945	38	4	101	Male	2.8	37	52.5	36	59.4	4.6	1.89	-0.53	-1.9	125	49	Yes	6	Secondary
Kwale	Kwale	Tsimba Golini	Kundutsi	Chirimani	330	18	1	103	Male	2.9	38	50.9	38	64.7	3.6	0.27	-2.28	-2.65	98	45
Kwale	Kwale	Mkongani	Mlafyeni	Burani	659	23	2	112	Female	3.8	36	55.5	37.5	51.8	5	0.71	0.66	0.22	153	47
Kwale	Msambweni	Ramisi	Mkoyo	Tiwi	241	25	3	91	Female	2.8	38	55	35	57.7	4.2	-0.89	-0.42	0.2	148	37
Kwale	Msambweni	Ramisi	Vingujini	Kisimachande	222	38	3	109	Female	3.2	34	52	38	79.6	4.5	1.83	0.08	-1.32	113	52	Yes	6	Secondary
Kwale	Kwale	Mkongani	Mlafyeni	Mbadzi	533	20	1		Male	4.5	39	57.3	39	70	5.3	0	0.8	0.95	129	54
Kwale	Msambweni	Ukunda/Gombato	Bongwe	Mwamambi	270	27	2	124	Female	3	36	53	37	64.2	4.8	1.85	0.35	-1.04	112	51
Kwale	Msambweni	Ramisi	Vingujini	Milalani	928	22	1	108	Male	3.5	38	55	39	47.3	4.7	0.38	-0.31	-0.56	112	48
Kwale	Kwale	Tsimba Golini	Golini	Jeza B	391	29	2	150	Female	3.6	38	55	39	60.9	5.6	2.19	1.52	-0.03	125	29	Yes	5	Post-secondary
Kwale	Msambweni	Ramisi	Vingujini	Tumbe	953	19	1	108	Male	2.7	37	51.7	36	82.1	4	0.9	-1.33	-2.05	112	55
Kwale	Msambweni	Ukunda/Gombato	Diani	Markaz	206	19	1	76	Female	2.9	36	55	39	55.5	4.3	-0.63	-0.31	0.14	109	43	Yes	6	Primary
Kwale	Msambweni	Ukunda	Ukunda	Maweni	76	29	3	125	Female	2.8		52.3	35.6	76.9	4.4	1.4	-0.08	-1.16	95	33	Yes	8	Primary
Kwale	Kwale	Mkongani	Mlafyeni	Kajiweni	502	32	6	108	Male	3	38	57	39	54	4.1	-2.74	-1.57	0.2	113	39	Yes	7	Primary
Kwale	Kwale	Tsimba Golini	Golini	Lunguma	732	45	7	83	Male	2.995	38	55	39	45	4.4	-0.38	-0.81	-0.56	112	46	Yes	3	Primary
Kwale	Kwale	Mkongani	Mwaluphamba	Mwalolo	568	22	2	113	Male	3.2	38	56	38	58.7	4.8	-0.08	-0.09	0.01	117	51
Kwale	Kwale	Mkongani	Mlafyeni	Mwele	671	30	7	99	Female	3.7	36	54	37.5	48.9	4.7	0.99	0.35	-0.36	128	38
Kwale	Msambweni	Ramisi	Vingujini	Vingujini	137	28	3	107	Female	3.2	38	55.8	39.3	66.3	4.9	0.31	0.56	0.43	115	29
Kwale	Msambweni	Kinondo	Kinondo	Mwabungo	286	26	2	97	Female	2.7	37	56.1	38.5	54.3	4.8	-0.1	0.46	0.64	114	43
Kwale	Msambweni	Ramisi	Munje	Dzovuni	16	27	3	103	Male	2.3		52.4	37.5	58.6	4.4	1.47	-1.1	-2.19	119	26
Kwale	Kwale	Mkongani	Mlafyeni	Bangoni	708	21	2	91	Male	2.4	37	55	37.5	55.7	4.8	0.63	-0.03	-0.44	137	38	Yes	4	Primary
Kwale	Msambweni	Ramisi	Vingujini	Tumbe	50	21	1	126	Male	2.5	36	54.6	36.8	48.1	4.4	-0.09	-0.75	-0.7	87	56
Kwale	Kwale	Mkongani	Burani	Mwele	481	19	1		Female	3.1	38	53.5	36	55.5	4.1	-1.6	-0.66	-0.62	108	52	Yes	3	Primary
Kwale	Msambweni	Ramisi	Vingujini	Nyumba sita	958	28	3	97	Male	3.7	38	56.7	37.8	62.6	5.2	0.37	0.47	0.3	149	55
Kwale	Msambweni	Ukunda	Diani	Mascrape	208	22	1	123	Female	3.3	36	57	38	65.8	4.9	-0.41	0.61	1.09	123	40
Kwale	Msambweni	Ukunda	Diani	Mwamambi	78	26	2	97	Female	2.6	36	52.1	38	57.8	3.9	0.24	-1.24	-1.55	110	28	Yes	3	Post-secondary
Kwale	Kwale	Tsimba Golini	Golini	Kinarini	775	21	1	103	Female	3	38	53	38.2	52.2	4.5	1.18	0.08	-0.81	145	32	Yes	5	Secondary
Kwale	Kwale	Tsimba Golini	Tsimba	Mwamtula	526	34	5	100	Male	3.5	38	53	38	51.6	4.4	1.06	-0.81	-1.58	107	84
Kwale	Kwale	Tsimba Golini	Golini	Culture	789	30	3	112	Female	3.75	38	57	39.1	91.5	5.7	1.23	1.82	1.15	128	64
Kwale	Kwale	Tsimba Golini	Golini	Wayani	416	31	4	109	Female	3	39	54.5	37.5	90.3	4.3	-0.3	-0.72	-0.56	116	40	Yes	6	Post-secondary
Kwale	Msambweni	Ukunda	Ukunda	Umoja	166	24	3	122	Female	2.9	38	55	39	48.2	4.8	0.58	0.35	-0.03	131	28
Kwale	Msambweni	Ukunda/Gombato	Diani	Mwamambi	965	34	2	119	Male	2.6	38	51.5	37	70.4	4.8	2.97	-0.15	-2.34	108	57	Yes	6	Post-secondary
Kwale	Kwale	Tsimba Golini	Golini	Wayani	409	34	5	119	Male	3.4	38	56	39	69.7	5.3	1.06	0.8	0.14	111	30
Kwale	Msambweni	Ramisi	Milalani	Milalani	932	36	3	103	Female	2.4	38	50.7	35	34.9	3.9	1.17	-0.85	-1.86	97	74	Yes	5	Primary
Kwale	Msambweni	Ukunda/Gombato	Diani	Gombato	127	29	1	122	Male	2.7	38	55	37.5	50.1	4.6	0.14	-0.59	-0.69	133	50
Kwale	Kwale	Tsimba Golini	Tsimba	Ganze	571	21	1	102	Female	3.2	38	54	38	42.8	4	-0.77	-0.84	-0.36	108	79
Kwale	Msambweni	Ukunda	Ukunda	Magutu	140	18	1	96	Male	2.7	38	52	36.6	45.8	3.7	-0.19	-1.83	-1.84	99	49
Kwale	Kwale	Tsimba Golini	Tsimba	Tsimba	563	28	3		Female	2.8	38	54.1	38	56.1	4.4	-1.07	-0.19	0.64	131	39
Kwale	Msambweni	Ramisi	Msambweni	Milalani	85	32	3	77	Male	3	38	57.4	38.3	56.4	5.2	-0.1	0.59	0.79	117	29
Kwale	Msambweni	Ukunda	Ukunda	Msikiti nuru	937	30	5	100	Female	2.3	38	50	37	53.5	3.7	-1.31	-1.4	-0.62	143	43	Yes	4	Primary
Kwale	Msambweni	Ukunda	Ukunda	Kiuzini	934	22	3	126	Male	3	38	53.5	36.5	71.2	4.6	1.2	-0.23	-1.07	143	50	Yes	4	Primary
Kwale	Kwale	Tsimba Golini	Golini	Nyando	403	35			Female	3	38	54.5	37	65	4.4	-0.5	-0.19	0.18	145	25
Kwale	Kwale	Mkongani	Mlafyeni	Pande	463	20	1		Female	3	38	53.1	37	48.9	4.3	0.63	-0.25	-0.76	119	30	Yes	4	Primary
Kwale	Msambweni	Ukunda	Ukunda	Mkwakwani	288	25	4	90	Female	3.9	38	55.2	38	104	4.8	0.46	0.46	0.18	118	44
Kwale	Kwale	Waa	Ngombeni	Bararabu	687	39	5		Male	2.695	40	54.6	38	80.6	4.2	-0.64	-1.16	-0.77	125	43
Kwale	Msambweni	Ukunda	Mkwakwani	Mkwakwani	29	26	2	100	Female	3.1	38	57	38	64	4.8	-0.64	0.57	1.21	119	54	Yes	3	Primary
Kwale	Kwale	Tsimba Golini	Golini	Nyando	792	30	4	112	Male	3.5	36	56.2	38	43.3	4.6	-0.73	-0.41	0.11	151	49
Kwale	Kwale	Mkongani	Mlafyeni	Burani	786	40	8		Male	2.6	38	54	39.3	45.5	4.6	0.85	-0.35	-0.95	161	38	Yes	3	None
Kwale	Msambweni	Kinondo	Mwabungo	Kiuzini	968	21	3	115	Male	3	38	57	38	52.5	5.1	-0.06	0.32	0.45	121	57
Kwale	Msambweni	Ukunda	Ukunda	Tangulia	72	27	3		Male	3.3	34	54.3	36.7	88.2	4.8	1.12	0.1	-0.66	117	26	Yes	4	Primary
Kwale	Kwale	Mkongani	Mlafyeni	Dzanikeni	690	32	4	110	Female	2.6	39	53	36.8	47.7	4.4	0.94	-0.24	-0.98	128	40	Yes	5	Primary
Kwale	Kwale	Tsimba Golini	Kundutsi	Bumbani	396	32	3	123	Female	3	38	53.1	37	53.2	5.2	2.8	0.3	-1.72	117	26
Kwale	Msambweni	Ramisi	Vingujini	Milalani	902	35	7	98	Female	3.38	36	52	39	65.8	4.2	1.11	-0.48	-1.37	137	41
Kwale	Kwale	Tsimba Golini	Golini	Vyongwani	358	36	7	123	Female	2.5	36	51.5	37	69.5	3.5	-0.54	-1.63	-1.45	137	19
Kwale	Kwale	Tsimba Golini	Golini	Godoni	370	39	8		Male	2.7	38	54	35	60	3.8	-1.37	-1.51	-0.68	162	22	Yes	3	Post-secondary
Kwale	Msambweni	Ukunda	Mwabungo	Kiuzini	118	23	2	110	Male		39	55.7	39.5	55.8	4.9	0.37	-0.11	-0.33	119	37
Kwale	Msambweni	Ukunda	Ibiza	Kibundani	244	25	3	109	Female	3.6	38	52	37	89.2	4.1	0.85	-0.71	-1.43	113	43	Yes	5	Primary
Kwale	Kwale	Tsimba Golini	Golini	Vyongwani	341	17	1	114	Male	3.3	38	54.9	38.4	50	4.1	-1.15	-1.33	-0.62	126	31
Kwale	Kwale	Tsimba Golini	Tsimba	Vidorini	573	39	6	127	Female	3	38	53.4	38	41.1	4.4	0.68	-0.03	-0.55	120	62
Kwale	Msambweni	Ramisi	Munje	Munje	237	19	1		Female	3	38	52	36	54	4.1	0.85	-0.6	-1.32	128	46	Yes	4	Primary
Kwale	Msambweni	Ramisi	Shimoni	Wasini	170	47	6	79	Female	3.8	38	55	35.5	87.1	4.6	0.12	-0.12	-0.2	117	37	Yes	4	Primary
Kwale	Kwale	Tsimba Golini	Golini	Soweto	664	25	2	91	Male	3.8	38	55.7	39	58	5.7	2.07	1.08	-0.33	114	47
Kwale	Msambweni	Ukunda	Magutu	Magutu	129	21	1	91	Male	3.7	38	56.6	37	63	5.5	1.08	1.03	0.38	97	61
Kwale	Msambweni	Ukunda	Ukunda	Kona ya musa	944	28	1	125	Male	3.5	38	54.5	39	67.5	4.8	0.98	0.04	-0.63	117	59
Kwale	Msambweni	Ukunda	Ukunda	Kinondo	89	26	2	106	Male	3.5	38	56	36	58.4	4.4	-1.12	-0.81	-0.06	109	26
Kwale	Kwale	Tsimba Golini	Golini	Kinarini	472	30	2		Male	2.9	40	57.5	38	60.3	4.1	-2.77	-0.92	1.11	145	62
Kwale	Kwale	Mkongani	Mlafyeni	Burani	493	33	4	102	Male	3	39	52.5	36	51.5	4.3	1.03	-0.52	-1.35	142	34	Yes	8	None
Kwale	Kwale	Mkongani	Mwaluphamba	Mafusi	751	26	3		Female	3.105	38	53.1	37.4	61.8	4.5	1.11	-0.08	-0.93	128	40	Yes	5	Secondary
Kwale	Msambweni	Ukunda	Ukunda	Mwamambi	920	34	2	137	Male	3.4	38	53	39	54.4	4.1	-1.23	-1.33	-0.56	131	37
Kwale	Kwale	Mkongani	Mwaluphamba	Tswaka	482	29	3		Female	3.8	38	53	39	44.8	4.4	0.94	-0.08	-0.81	133	27
Kwale	Kwale	Mkongani	Mlafyeni	Mwele	500	24	3		Female	3	38	55	37	60	4.6	0.12	0.03	-0.03	127	32
Kwale	Kwale	Tsimba Golini	Golini	Golini central	795	18	2	110	Female	3.3	38	54	39	53.3	4.2	-0.23	-0.37	-0.25	129	54
Kwale	Kwale	Mkongani	Mwaluphamba	Myugitsu	525	22	3		Female	3.1	39	53	38	63.2	4.6	1.41	0.14	-0.93	100	67
Kwale	Msambweni	Ukunda	Diani	Magutu	964	41	3	132	Male	3.4	38	56	39	71.2	5.4	1.27	0.77	-0.06	134	52	Yes	6	Primary
Kwale	Kwale	Tsimba Golini	Golini	Golini central	505	23	2		Male	3	36	54	39	75.3	4.3	0.08	-1.04	-1.14	108	38
Kwale	Msambweni	Ukunda/Gombato	Ukunda	Mwamambi	141	27	3	88	Male	2.5	38	51	37	51.8	4	1.89	-0.97	-2.41	113	50
Kwale	Kwale	Tsimba Golini	Golini	Kinarini	491	34	5		Male	2.9	38	52.2	37	55.5	5.1	2.96	1.02	-1.22	127	32	Yes	4	Primary
Kwale	Msambweni	Ramisi	Kingwede	Kinango	65	20	1	95	Male	3.2	36	56	37.5	47.4	5.1	0.62	0.38	0.01	99	44
Kwale	Msambweni	Kinondo	Kinondo	Kinondo	289	23	1	122	Male	3.3	38	56.4	38	50	5.4	1.01	0.77	0.15	138	45	Yes	9	Post-secondary
Kwale	Kwale	Mkongani	Mlafyeni	Mwele	514	27	2		Male	2.8	39	53.5	37	47.8	4.7	1.44	-0.19	-1.2	97	64	Yes	5	Primary
Kwale	Msambweni	Ukunda	Diani	Bongwe	178	22	1	115	Male	3.3	38	57.2	39	74.2	5.4	0.69	0.97	0.62	104	52
Kwale	Kwale	Mkongani	Mlafyeni	Burani	794	34	4	112	Female	3.12	37	52	36.7	55.4	5	2.89	0.46	-1.76	126	41	Yes	7	Primary
Kwale	Kwale	Mkongani	Mlafyeni	Mbararani	436	26	2		Male	2.5	38	53.5	37	70.1	4.1	-0.1	-1.15	-1.14	135	23
Kwale	Kwale	Tsimba Golini	Tsimba	Mtsarani	657	24	3	114	Male	3.7	36	52	37.5	61.3	4.3	1.49	-0.73	-1.84	131	45	Yes	5	Primary
Kwale	Msambweni	Ukunda	Ukunda	Posta	269	36	3	106	Male	3.8	38	57.8	39	62.2	5.3	-0.13	0.56	0.79	116	39	Yes	5	Secondary
Kwale	Msambweni	Ramisi	Vingujini	Sawasawa	935	35	5		Male	3	38	53	38	65.1	4.5	1.31	-0.45	-1.39	158	44
Kwale	Kwale	Mkongani	Mlafyeni	Pande	518	26	2	111	Female	4.15	38	55	38	57.4	4.8	0.58	0.4	0.03	120	43	Yes	4	Secondary
Kwale	Kwale	Tsimba Golini	Tsimba	Mwambara	607	23	4		Male	3	38	55.8	38	49	4.6	-0.47	-0.3	0.04	121	38	Yes	2	Primary
Kwale	Kwale	Tsimba Golini	Kundutsi	Mwambaka	420	21	1		Male	2.5	38	52.5	37.4	45.1	4	0.58	-0.95	-1.49	114	43
Kwale	Kwale	Tsimba Golini	Jeza B	Jeza B	388	28	2	109	Female	3.5	38	54	38.8	70.7	4.8	1.21	0.35	-0.54	133	27
Kwale	Kwale	Tsimba Golini	Golini	Mwanzwani	309	31	3	122	Female	2.8	38	54.5	37.1	58.3	4.2	-0.56	-0.42	-0.05	116	44
Kwale	Kwale	Tsimba Golini	Golini	Gopha	511	29	2	102	Male	2.6	38	52	37	56.3	4.2	1.11	-0.37	-1.26	110	44
Kwale	Msambweni	Ukunda	Diani	Diani	956	40	7	71	Female	2.3	36	53.5	35.5	44.3	4.1	-0.16	-0.87	-0.84	105	51
Kwale	Kwale	Tsimba Golini	Tsimba	Karanja	550	27	3	149	Female	3.5	38	56.1	36	55.1	5.1	0.56	0.97	0.7	142	44	Yes	3	Post-secondary
Kwale	Msambweni	Ukunda	Diani	Mwaroni	160	30	3	117	Male	3	38	55	37.5	69	4.4	-0.38	-0.62	-0.37	107	53	Yes	4	Secondary
Kwale	Kwale	Mkongani	Mlafyeni	Mlafyeni	677	40	11	123	Female	2.6	38	52.5	36.7	45	4	0.25	-1.05	1.35	150	43	Yes	7	None
Kwale	Kwale	Mkongani	Burani	Burani	501	26	3		Male	4.1	38	57	38	55	5.2	0.17	0.36	0.32	131	29
Kwale	Kwale	Tsimba Golini	Golini	Lunguma	552	27	6		Male	2.6	38	52.1	37	63.7	3.9	0.34	-1.76	-2.1	122	51
Kwale	Kwale	Tsimba Golini	Golini	Kinarini	679	41	5	102	Female	3	40	53	39	94.8	4	-0.09	-0.73	-0.75	150	36
Kwale	Msambweni	Ukunda	Ukunda	Mbuwani	40	25	2	105	Male	2.5	36	53	37.5	44.5	4.7	1.78	-0.25	-1.52	130	23
Kwale	Msambweni	Ukunda	Ukunda	Mkwakwani	903	35	4	111	Female	3	36	55	38.5	81.2	4.2	-0.89	-0.64	-0.03	140	37
Kwale	Msambweni	Ukunda	Diani	Ibiza	226	30	4	105	Female	3.5	38	55.6	37	78.4	4.6	-0.26	0.25	0.51	128	42	Yes	4	Primary
Kwale	Msambweni	Ukunda	Ukunda	Magutu	201	37	4	130	Female	2.9	38	52	37	84.1	4.8	2.48	0.51	-1.37	116	40	Yes	4	Primary
Kwale	Msambweni	Kinondo	Kinondo	Colorado	991	23	2	117	Female	3	38	53.7	36.5	75	4.6	0.96	0.09	-0.63	115	47
Kwale	Msambweni	Ukunda	Ukunda	Mascrape	992	23	1	100	Male	2.6	38	52.7	37	42.1	4	0.2	-1.58	-1.8	99	55
Kwale	Kwale	Mkongani	Mwaluphamba	Gandini	527	33	4	104	Male	4.2	38	56.7	38	59.4	4.8	-0.57	-0.09	0.36	140	40	Yes	3	Primary
Kwale	Kwale	Tsimba Golini	Mbuguni	Mtsarani	773	19	1	108	Male	3.17	38	56.1	37.6	47.7	4.9	0.09	0.19	0.19	122	59	Yes	4	Primary
Kwale	Msambweni	Ukunda	Mandingo	Ngerenya	56	26	1	111	Female	2.6	36	54.3	36	59.8	4.1	-0.7	-0.66	-0.21	107	34	Yes	5	Post-secondary
Kwale	Kwale	Mkongani	Mwaluphamba	Mafusi	524	22	3		Male	3.9	38	56	39	55.9	4.6	0.59	-0.47	-0.06	125	47
Kwale	Msambweni	Ramisi	Kingwede	Munje	133	20	3	120	Female	3	38	54.2	37	63.6	4.4	0.15	-0.14	-0.26	115	49
Kwale	Kwale	Waa	Ngombeni	Denyenye	806	21	1	129	Male	3	38	55.5	37.1	48.6	5.3	1.4	0.56	-0.37	118	48
Kwale	Kwale	Mkongani	Mlafyeni	Dzanikeni	559	22	3	83	Male	2.8	38	55	38	49.5	4.3	-0.66	-0.79	-0.36	130	42	Yes	4	Secondary
Kwale	Kwale	Tsimba Golini	Kundutsi	Vuga	377	24	2		Male	3.6	38	53	36	60	4.8	2.01	-0.15	-1.58	123	31
Kwale	Msambweni	Ramisi	Munje	Dzovuni	19	20	1	110	Female	3	37	53.6	38	50.4	4.9	1.68	0.51	-0.74	116	16
Kwale	Kwale	Mkongani	Mlafyeni	Tsongoni	446	27	3		Female	2.6	38	53.5	37	63.3	3.9	-0.72	-1.34	-0.95	134	27
Kwale	Msambweni	Ukunda	Muhaka	Vumilia	84	29	3		Female	2.9	36	54.8	36.4	50.4	4.2	-0.76	-0.59	-0.08	141	24
Kwale	Msambweni	Ukunda	Ukunda	Kibundani	108	22	1	130	Female	3.4	38	57.6	39	56.4	5.5	0.52	1.33	1.22	124	27	Yes	5	Post-secondary
Kwale	Kwale	Mkongani	Mlafyeni	Kibuyuni	681	20	2	110	Female	3.7	36	58	38	49.3	5	-0.75	0.66	1.48	129	56	Yes	4	Secondary
Kwale	Kwale	Tsimba Golini	Golini	Gopha	747	27	1	137	Female	3.5	38	57.2	39.1	71	4.7	-0.99	0.09	0.96	142	33
Kwale	Msambweni	Ukunda	Ukunda	Kona ya musa	44	29	2	110	Female	3.3	38	55	38	60	4.7	0.35	0.41	0.2	123	21
Kwale	Kwale	Tsimba Golini	Golini	Chitsanze	354	35	4	110	Female	3.2	36	56.8	38	75.6	5.2	0.36	0.96	0.87	115	31	Yes	5	Primary
Kwale	Kwale	Tsimba Golini	Tsimba	Mwabuga	351	22	1		Female	3	38	55.6	38.8	52.4	5	0.65	0.76	0.39	126	53
Kwale	Msambweni	Ramisi	Vingujini	Mwaembe	960	31	2	130	Male	3.8	38	58.2	38	111.9	6.2	1.44	2.11	1.33	124	52	Yes	8	Post-secondary
Kwale	Msambweni	Ukunda	Gombato	White house	260	38	5	100	Female	2.5	38	52	37	58.9	4.3	1.35	-0.36	-1.43	125	47	Yes	5	None
Kwale	Msambweni	Ramisi	Vingujini	Mabatani	99	29	2	107	Male	2.9	38	55.4	38	62.1	4.2	-1.24	-0.97	-0.17	112	32	Yes	6	Primary
Kwale	Kwale	Tsimba Golini	Golini	Wayani	329	42	4	110	Male	2.7	38	52	37.5	52.5	4.4	1.74	-0.62	-1.9	95	46
Kwale	Kwale	Tsimba Golini	Golini	Jeza A	414	23	2	128	Male	3.325	37	52.5	39	54.1	4.6	2.08	-0.47	-1.99	130	32
Kwale	Msambweni	Ramisi	Milalani	Mabatani	27	30	4	117	Female		40	56.5	37.5	93.8	5.1	0.33	1.13	1.08	137	43
Kwale	Kwale	Mkongani	Mwaluphamba	Mbadzi	369	25	2	96	Male	2.5	38	49.5	36	45	4	-2.32	-1.64	-3.48	115	31	Yes	2	Primary
Kwale	Kwale	Tsimba Golini	Golini	Golini	539	33	3	129	Female	2.3	38	51	37	81	4	1.36	-1.27	-2.35	141	49
Kwale	Msambweni	Ramisi	Vingujini	Mwabungo	961	23	3	120	Male	3	38	55	37	67.5	5	1.09	0.54	-0.17	98	63	Yes	6	Primary
Kwale	Kwale	Mkongani	Mwaluphamba	Mafusi	643	23	2	107	Female	3.2	36	54	37	61.1	4	-0.77	-0.89	-0.42	124	42	Yes	6	Primary
Kwale	Kwale	Tsimba Golini	Tsimba	Culture	586	32	2	97	Female	3.05	38	55.2	39	66.2	4.1	-1.3	-0.87	0.01	137	38
Kwale	Kwale	Tsimba Golini	Kundutsi	Vidorini	321	24	2	100	Female	3	38	58.2	37	45	4.8	-1.33	0.4	1.64	113	43
Kwale	Msambweni	Ukunda	Ukunda	Mandingo	939	24	2	109	Male	2.9	38	58.5	38.5	79.8	5.1	-1.05	0.38	1.28	124	48
Kwale	Kwale	Tsimba Golini	Golini	Vyongwani	344	20	1	95	Female	3.3	38	54.8	38.6	62.7	4.9	0.93	0.56	-0.08	125	45	Yes	3	Primary
Kwale	Msambweni	Ukunda	Mvindeni	Ukunda scheme	74	24	1	101	Female	3.1	36	54.4	37	47.6	4.7	0.74	0.41	-0.1	111	28	Yes	7	Secondary
Kwale	Msambweni	Ukunda	Ukunda	Shamu	55	32	2	119	Male	3.2	38	56	39	89.3	5.2	0.84	0.65	0.14	120	45
Kwale	Kwale	Tsimba Golini	Golini	Wayani	536	30	2	97	Male	4.3	39	57	39	84.6	4.3	-2.14	-0.73	0.71	149	62
Kwale	Msambweni	Ukunda	Ukunda	Bongwe	105	31	3	82	Male	2.2	38	52.9	39	64.9	4	0.06	-1.33	-1.44	103	37	Yes	4	Primary
Kwale	Msambweni	Ukunda	Ukunda	GFC	941	22	1	113	Female	2.2	38	50.5	37	50	3.5	0.14	-1.69	-2.02	124	60
Kwale	Msambweni	Ukunda	Ukunda	Kona ya musa	95	25	1		Female	3	38	53.5	39	48.5	4.4	0.61	-0.19	-0.67	135	17
Kwale	Msambweni	Ramisi	Msambweni	Ramisi	248	32	3	89	Female	3	38	55.4	37	72.7	4.6	-0.13	0.3	0.46	135	38	Yes	4	Secondary
Kwale	Msambweni	Ukunda	Ukunda	Millenium	32	28	2	114	Male	3	37	52	37.5	47.7	4.9	2.88	0.19	0.9	130	36	Yes	4	Secondary
Kwale	Msambweni	Ukunda	Ukunda	Kibundani	913	27	3	114	Female	2.1	40	50.5	35.5	60.9	3.5	0.14	-1.63	-1.96	129	42
Kwale	Kwale	Tsimba Golini	Kundutsi	Mudzimure	353	36	2		Female	2.8	38	48	38.1	85.1	4.5	4.44	0.03	-3.39	122	27	Yes	4	Post-secondary
Kwale	Msambweni	Ramisi	Vingujini	Bomani	285	33	4	119	Male	3	38	53	37	48.4	5.1	2.66	0.38	-1.52	125	56
Kwale	Msambweni	Kinondo	Biga	Biga	49	24	2	99	Male	3.5	38	58.7	39.7	69.8	6	0.77	1.49	1.19	104	32
Kwale	Kwale	Mkongani	Mwaluphamba	Mwalolo	805	20	2	85	Male	2.9	38	55	37.4	45.1	5.1	1.31	0.38	-0.5	111	49
Kwale	Kwale	Tsimba Golini	Tsimba	Vuga	503	31	6	108	Male	3.175	38	56.5	38	95.2	4	-2.68	-1.52	0.2	143	32
Kwale	Kwale	Tsimba Golini	Golini	Wayani	802	29	3	95	Female	2.53	38	53.2	37.5	66.1	4.6	1.28	0.3	-0.65	144	63
Kwale	Kwale	Tsimba Golini	Kundutsi	Mwalungo	566	31	3	110	Male	2.3	38	55.9	38	77	4	-2.22	-1.58	-0.17	142	65	Yes	4	Post-secondary
Kwale	Kwale	Tsimba Golini	Golini	Mwaugala	666	29	2	103	Male	3	36	54.6	35.5	54	4	-1.22	-1.33	-0.58	115	49
Kwale	Kwale	Tsimba Golini	Golini	Gomba	350	33		108	Female	3.1	38	51	37	67.5	4.8	3.11	0.25	-2.15	127	22
Kwale	Msambweni	Ramisi	Vingujini	Vingujini	229	26	2	115	Male	3	36	56.4	35	60.3	4.9	-0.12	0.19	0.34	112	39
Kwale	Kwale	Tsimba Golini	Golini	Vyongwani	343	26	3	129	Male	3.6	38	55	38	60	5.4	1.94	0.77	-0.56	126	43
Kwale	Kwale	Mkongani	Mwaluphamba	Pande	715	22	2	104	Male	3.06	39	55	38.2	71.6	5.6	2.34	1.17	-0.44	113	43
Kwale	Msambweni	Ramisi	Mivumoni	Fingirika	952	26	2	139	Male	3.6	38	53.5	38	49.8	5	2.12	-0.06	-1.57	117	42
Kwale	Msambweni	Ramisi	Vingujini	Sawasawa	294	24	2	111	Male	3.1	38	55.2	37	44	4.2	-1.09	-1.22	-0.53	113	50	Yes	4	Secondary
Kwale	Msambweni	Ukunda	Ukunda	Magutu	999	28	7	102	Male	3.9	38	59	38.2	50.5	5.3	-0.9	0.5	1.34	110	54
Kwale	Msambweni	Ramisi	Bomani	Mwakoyo	925	18	2	110	Male	3	36	54	36.5	41.3	4.1	-0.47	-1.08	-0.82	105	56
Kwale	Msambweni	Ramisi	Msambweni	Sawasawa	979	36	3	100	Male	2.8	38	55.8	37	53.8	4.1	-1.83	-1.27	-0.09	102	88	Yes	3	Primary
Kwale	Msambweni	Ramisi	Vingujini	Bomani	228	30	7		Female	3.5	38	54.5	36.5	59.3	4.4	-0.04	-0.14	-0.11	109	73
Kwale	Kwale	Tsimba Golini	Kundutsi	Bilashika	371	23	1	106	Female	3.1	38	55	37	50	4.8	0.58	0.57	0.2	139	35
Kwale	Msambweni	Ramisi	Msambweni	Bomani	291	33	6	104	Female	3	38	54.4	35	63.5	4.6	0.5	0.03	-0.33	137	38	Yes	4	Primary
Kwale	Kwale	Tsimba Golini	Kundutsi	Ganze	600	28	4	105	Female	3.4	38	56	38	45.8	4.1	-1.82	-0.82	0.47	141	35
Kwale	Kwale	Mkongani	Mwaluphamba	Dzanikeni	476	22	2		Female	2.6	38	53	38	56.9	4.3	-0.17	-0.41	-0.33	152	30
Kwale	Msambweni	Ukunda/Gombato	Diani	Mascrape	125	26	1	136	Female	2.6		54.4	35	42.6	4	-1.04	-1	-0.33	133	43
Kwale	Msambweni	Ramisi	Vingujini	Bomani	155	28	2	100	Female	2	38	53	37.5	56.7	4.8	1.85	0.46	-0.93	110	49
Kwale	Msambweni	Ramisi	Kingwede shirazi	Kingwede	954	22	5	139	Female	2.9	38	56	37	65.7	5.1	0.62	0.71	0.36	114	41
Kwale	Kwale	Mkongani	Mwaluphamba	Tswaka	364	36	8		Male	3.1	38	51	38	57.8	4.3	2.14	-1.1	-2.72	113	30
Kwale	Msambweni	Ukunda/Gombato	Diani	Mwamambi	86	22	1	83	Female	2	36	52.6	37.5	47.1	4.6	1.67	-0.02	-1.3	126	33
Kwale	Kwale	Mkongani	Burani	Sagalato	419	22	3		Male	3.1	38	56.2	39	45.6	4.6	-0.73	-0.59	-0.08	133	23
Kwale	Kwale	Tsimba Golini	Golini	Maramuni	346	22	1		Female	2.9	39	52	36	62.4	4.3	1.35	-0.36	-1.43	131	35
Kwale	Msambweni	Ramisi	Kingwede shirazi	Kingwede	990	32	7	110	Male	3.1	38	57.3	37	71	5.6	0.83	1.23	0.8	121	45
Kwale	Kwale	Mkongani	Mlafyeni	Kajiweni	547	16	1	110	Female	2.4	38	51.6	38	48.3	4	0.48	-1.27	-1.68	113	34
Kwale	Msambweni	Ramisi	Mwisho wa shamba	Mabatani	207	27	5	105	Female	3.4	38	54	37.5	61.5	4.4	0.28	-0.08	-0.3	127	45
Kwale	Msambweni	Ukunda	Ukunda	Kona ya musa	266	36	5	121	Male	3.2	38	55	36	50.3	4.9	0.8	0.78	0.26	106	51
Kwale	Kwale	Mkongani	Burani	Mlafyeni	408	18	1		Female	3.7	38	54.3	39	53.5	4.9	1.24	0.67	-0.21	106	39	Yes	3	Primary
Kwale	Kwale	Mkongani	Kinango	Melinane	790	21	2	103	Male	3	34	55	37.2	55.3	5.5	2.14	0.91	-0.56	137	54
Kwale	Kwale	Waa	Waa	Minazini Kombani	450	20	2	89	Female	2.1	37	55	38	55.8	3.9	-1.83	-1.76	-0.63	126	33	Yes	5	Primary
Kwale	Msambweni	Ukunda	Ukunda	Mandingo	139	22	4	100	Female	2.4	38	52.3	37	47.1	4.7	2.08	0.3	-1.28	103	37
Kwale	Msambweni	Ukunda/Gombato	Diani	Kibundani	96	30	5	115	Male	3.2	38	53.6	39	54.2	5.1	2.26	0.32	-1.28	130	50
Kwale	Kwale	Mkongani	Mwaluphamba	Mwele	470	32	3		Female	3.5	38	57	39	58	4.7	-0.87	0.09	0.86	112	34
Kwale	Kwale	Tsimba Golini	Golini	Godoni	728	40	5	116	Male	3.035	38	54.2	39	85.2	4.5	0.46	-0.52	-0.84	139	56	Yes	4	Post-secondary
Kwale	Kwale	Tsimba Golini	Golini	Lunguma	624	32	6		Male	4	38	57	38.5	58	5.2	0.25	1.06	1.09	107	48
Kwale	Msambweni	Ramisi	Munje	Munje	23	27	3		Male	3.5	37	60.5	37.8	72.8	5.8	-0.67	0.84	1.66	113	30
Kwale	Kwale	Tsimba Golini	Golini	Godoni	434	27	2		Female	2.5	38	53.5	38	49.2	4	-0.43	-1.05	-0.84	110	42
Kwale	Kwale	Tsimba Golini	Kundutsi	Mwangoni	498	30	4	102	Male	4.01	38	58	38	55.8	5	-0.97	0.17	0.96	142	38	Yes	5	Primary
Kwale	Kwale	Mkongani	Mwaluphamba	Tsanganyiko	626	23	2	114	Male	3	38	55	38.7	46.7	4.5	-0.12	-0.7	-0.63	113	57
Kwale	Msambweni	Ukunda/Gombato	Diani	Mvindeni	117	39	6	111	Female	2.9	38	53.1	36	59.8	4.4	0.88	-0.14	-0.82	107	41
Kwale	Msambweni	Ramisi	Kingwede shirazi	Mwisho wa shamba	159	33	6	99	Male	2.8	38	55	36	57.4	4.5	-0.12	-0.64	-0.56	121	36
Kwale	Msambweni	Kinondo	Kinondo	Mwalubemba	17	30	4	124	Male	3.5	37	53.5	39	52.1	4.9	1.9	-0.27	-1.63	118	56	No	2	Primary
Kwale	Msambweni	Ramisi	Funzi	Funzi island	31	27	1	98	Male	3.2	40	57	39	68.3	4.8	-0.78	-0.09	0.52	131	33	Yes	6	Secondary
Kwale	Kwale	Mkongani	Mlafyeni	Mafusi	570	32	4		Male	3.3	38	54	38	54.8	4.7	1.09	-0.25	-1.01	108	62
Kwale	Kwale	Mkongani	Mlafyeni	Gandini	788	23	1	128	Female	3.2	36	55	38.5	50.7	4.9	0.8	0.51	-0.03	114	63	Yes	3	Secondary
Kwale	Msambweni	Ukunda	Kilole	Kilole	908	22	3	110	Male	4	38	56	40	67	5.9	1.48	0.91	-0.06	103	60	Yes	5	Primary
Kwale	Msambweni	Ukunda	Ukunda	Diamond	41	35	2	137	Female	3.6	38	56.5	40	58.3	5.1	0.33	1.08	1.02	111	21
Kwale	Msambweni	Ukunda	Ukunda	Bambini	142	33	5	102	Male	3.4	38	57.5	40	67.2	5.2	-0.16	0.36	0.58	112	44
Kwale	Kwale	Tsimba Golini	Golini	Maramuni	489	32	3		Male	3.2	38	56.2	40	78.2	5	0.26	0.23	0.11	134	46	Yes	8	None
Kwale	Msambweni	Ukunda	Mvindeni	Milalani	912	33	3	115	Female	3.9	40	56.3	40	59.8	5.2	0.65	1.22	0.92	137	39	Yes	4	Secondary
Kwale	Msambweni	Ukunda	Ukunda	Mbuani	970	22	1	112	Male	2.7	38	57.9	40	94.2	5.1	-0.66	0.32	0.91	131	49
Kwale	Msambweni	Ukunda/Gombato	Ukunda	Mandingo	192	22	2		Male	3.5	37	59	40	55.4	5.9	0.39	1.3	1.28	127	47
Kwale	Msambweni	Ramisi	Munje	Munje	7	26	2	93	Male	3.7	38	56.3	40.5	54.5	5.6	1.48	1.11	0.16	96	38
Kwale	Kwale	Tsimba Golini	Tsimba	Mwambara	486	18	1	103	Male	3.2	38	55	40	58.9	4.8	0.63	-0.15	-0.56	115	31
Kwale	Kwale	Tsimba Golini	Golini	Wayani	433	26	1	144	Female	3.325	38	59	40	62.9	5.1	-1.07	0.76	1.92	158	24
Kwale	Kwale	Tsimba Golini	Golini	Lunguma	508	20	1		Male	3.035	38	58	40	47.7	5.3	-0.26	0.62	0.96	116	42
Kwale	Kwale	Mkongani	Mwaluphamba	Pande	423	35	6		Female	3.7	38	58	49	50.5	5	-0.75	0.56	1.36	106	39
Kwale	Msambweni	Ukunda	Ukunda	Bambini	277	28	1	80	Male	3.2	37	57.5	40	48.6	5.7	0.95	1.66	1.23	122	78
Kwale	Msambweni	Ramisi	Msambweni	Gonjora	949	20	5	123	Male	3	39	55.4	40	72.8	4.9	0.58	-0.05	-0.42	113	48
Kwale	Msambweni	Ramisi	Kingwede	Kingwede	28	19	1	85	Male	3	38	55.5	40	53.7	5.6	2.01	1.36	0.02	118	32
Kwale	Msambweni	Ramisi	Msambweni	Chidze	986	23	3	100	Male	3.2	38	56.8	40.5	55.5	6	1.93	1.66	0.42	97	45
Kwale	Kwale	Tsimba Golini	Kundutsi	Mwambara	758	27	2	110	Male	3.4	38	54.5	40.4	60.4	6	3.19	2.01	-0.34	144	38
Kwale	Msambweni	Ukunda	Ukunda	Ganja la simba	143	28	4	97	Male	2.3	38	57.5	54.4	53	4.3	-0.21	-0.79	-0.68	126	43	Yes	4	Primary
Kwale	Kwale	Tsimba Golini	Soweto	Soweto	809	28	3	86	Male	3.52	38	55.6	40.5	81.1	5.5	1.74	0.68	-0.51	109	125	Yes	5	Post-secondary
Kwale	Msambweni	Ramisi	Vingujini	Mwaembe	251	31	1	93	Male	3.5	38	58	40	70	5.2	0.31	1.12	1.66	108	62	Yes	4	Secondary
Kwale	Kwale	Tsimba Golini	Golini	Chitsanze	319	25	2	125	Female	4	36	60	40	64	5	-1.82	1.04	2.92	133	29
Kwale	Kwale	Tsimba Golini	Tsimba	Mwanangate	384	24	1		Male	3.1	38	56.7	40.3	57.4	5.6	1.22	1.36	0.63	134	23
Kwale	Kwale	Mkongani	Mwaluphamba	Mwele	487	21	1	95	Male	3.2	39	55.3	40	46.1	4.8	0.41	0.04	-0.22	144	30
Kwale	Msambweni	Ukunda/Gombato	Ukunda	Mwaroni	13	27	4	116	Male	4	36	59	40.5	68.5	5.7	-0.02	1.19	1.47	96	62
Kwale	Msambweni	Ramisi	Vingujini	Bomani	93	21	1	111	Male	3.5	38	54	40	57.9	4.6	0.85	-0.23	-0.82	108	41
Kwale	Msambweni	Ukunda	Ukunda	Magutu	5	33	2	96	Male	3	38	55	40	71.3	5.7	2.53	1.02	-0.75	90	57	Yes	4	Primary
Kwale	Kwale	Mkongani	Mlafyeni	Pande	477	28	5		Male	3.1	38	56	49	52.8	4.3	-1.4	-1.16	-0.25	116	53	Yes	3	Primary
Kwale	Msambweni	Ramisi	Mafisini	Kibaoni	107	21	1		Male	3	38	61.4	40	47.9	6.3	-0.13	2	2.69	106	34
Kwale	Kwale	Tsimba Golini	Golini	Mwanzwani	467	33	6		Female	3.7	36	60	41	53.1	5	-1.82	0.41	2.19	108	45
Kwale	Kwale	Tsimba Golini	Golini	Kimya	648	28	3	100	Male	3.9	38	55	40	55.8	5.2	1.43	1.28	0.32	149	36
Kwale	Kwale	Tsimba Golini	Kundutsi	Ganze	581	23	2	116	Male	4	38	57	40	64.1	5.3	0.39	0.62	0.45	129	30
Kwale	Kwale	Tsimba Golini	Golini	Karanja	769	23	2	92	Female	3.22	38	55	40.7	48.3	6	2.88	2.38	0.32	129	68
Kwale	Kwale	Tsimba Golini	Tsimba	Bomani	483	27	2	126	Male	2.8	38	56.8	40	50.4	4.9	-0.4	0.13	0.48	109	45
Kwale	Kwale	Tsimba Golini	Golini	Culture	597	20	2	97	Male	3.2	38	57.2	40	73.6	5.4	-0.67	0.07	0.62	111	49
Kwale	Kwale	Mkongani	Mwaluphamba	Myugutu	448	34	7		Male	3.1	37	54	40	52.6	4.5	0.6	-0.52	-0.95	140	31
Kwale	Msambweni	Ukunda	Kinondo	Mwamanga	219														138	37

## Sheet: Data dictionary
Variable name	Variable label	Values
county	County
subcounty	Subcounty
location	Location
sublocation	Sublocation
village	Village
screening_id	Id of the screening
caregiver_age	Age of the caregiver
births_number	Birth number of the child in study
hb_mother	Haemoglobin of the mother
gender_scr	Gender of infant
birth_weight	Weight of the infant at birth
gestation	Gestation weeks at birth
height_screening	Height of the infant at screening
hc	Head circumference of the infant
weight_mo	Weight of the mother at screening
weight_inf_scr	Weight of the infant at screening
wlz_scr	Weight for lenghth Z-score of infant
waz_scr	Weight for age Z-score of infant
laz_scr	lenght for age Z-score of infant
hb_scr	Haemoglobin concentration level of infant
znpp_scr	Zinc protopophyrin concentration level of the infant
useofironsupplementsYESNO	Did the mother use iron supplements during pregnancy
noofANCvisits	Number of antenatal care visits attended during pregnancy
Education	Education level of the mother
